# Supplementary material for: Trochleoplasty Provides Good Outcomes for Recurrent Patellofemoral Dislocations with No Clear Superiority across Different Techniques
Source: J Clin Med. 2024 May 20;13(10):3009. doi: 10.3390/jcm13103009 (PMC11122057; doi:10.3390/jcm13103009)
Supplement: Supplementary file 1 [file jcm-13-03009-s001.zip]

Archive with 1 entries (1 files):
- jcm-2916289-supplementary.pdf
